# Supplementary material for: Prenatal and Peripartum Exposure to Antibiotics and Cesarean Section Delivery Are Associated with Differences in Diversity and Composition of the Infant Meconium Microbiome
Source: Microorganisms. 2020 Jan 27;8(2):179. doi: 10.3390/microorganisms8020179 (PMC7074690; doi:10.3390/microorganisms8020179)
Supplement: Supplementary file 1 [file microorganisms-08-00179-s001.zip]

Archive with 1 entries (1 files):
- microorganisms-640652-supplementary.pdf
